# Supplementary material for: Hydrocinnamic Acid and Perillyl Alcohol Potentiate the Action of Antibiotics against Escherichia coli
Source: Antibiotics (Basel). 2023 Feb 9;12(2):360. doi: 10.3390/antibiotics12020360 (PMC9952493; doi:10.3390/antibiotics12020360)
Supplement: Supplementary file 1 [file antibiotics-12-00360-s001.zip]

Archive with 1 entries (1 files):
- antibiotics-2188501-supplementary.pdf
